# Supplementary material for: A GPU-based caching strategy for multi-material linear elastic FEM on regular grids
Source: PLoS One. 2020 Oct 30;15(10):e0240813. doi: 10.1371/journal.pone.0240813 (PMC7598514; doi:10.1371/journal.pone.0240813)
Supplement: S1 Data — (ZIP) [file pone.0240813.s001.zip]

Archive with 19 entries (15 files):
- supplementary_data/
- supplementary_data/analytical/
- supplementary_data/analytical/analytical_beam.mrc
- supplementary_data/analytical/analytical_beam.xml
- supplementary_data/datasets/
- supplementary_data/datasets/AlSi.mrc
- supplementary_data/datasets/AlSi.xml
- supplementary_data/datasets/Dual_Phase_Steel.mrc
- supplementary_data/datasets/Dual_Phase_Steel.xml
- supplementary_data/datasets/Tibia.mrc
- supplementary_data/datasets/Tibia.xml
- supplementary_data/material_tests/
- supplementary_data/material_tests/materialstestrandom_256.mrc
- supplementary_data/material_tests/materialstestrandom_256.xml
- supplementary_data/material_tests/materialstestxaxis_256.mrc
- supplementary_data/material_tests/materialstestxaxis_256.xml
- supplementary_data/material_tests/materialstestxaxis_64.mrc
- supplementary_data/material_tests/materialstestxaxis_64.xml
- supplementary_data/README.txt
