# Supplementary material for: A GPU-based caching strategy for multi-material linear elastic FEM on regular grids
Source: PLoS One. 2020 Oct 30;15(10):e0240813. doi: 10.1371/journal.pone.0240813 (PMC7598514; doi:10.1371/journal.pone.0240813)
Supplement: S1 Data — (ZIP) [file pone.0240813.s001.zip › supplementary_data/analytical/analytical_beam.xml]

<xml version="1.0">
	
	<MaterialDictionary>
		<Material id="1" name="steel" youngsModulus="210000000000" poissonRatio="0.3"></Material> 
	</MaterialDictionary>
	
	<DiscreteProblem sizeX="100" sizeY="10" sizeZ="10" voxelSizeX="0.1" voxelSizeY="0.1" voxelSizeZ="0.1">
		<InputFile inputFileName="analytical_beam.mrc">
			<MaterialMapping>
				<MaterialMap materialID="1" colorValue="255"></MaterialMap>
			</MaterialMapping>
		</InputFile>
	</DiscreteProblem>
	
	<DirichletBoundaries>
		<DirichletBoundaryProjector maximumDepth="5" maximumDepthFromFirstHit="5"></DirichletBoundaryProjector>
		<DirichletBoundary fixedX="true" fixedY="true" fixedZ="true" projectionDirection="+X"></DirichletBoundary>
	</DirichletBoundaries>
	
	<NeumannBoundaries>
		<NeumannBoundaryProjector maximumDepth="5" maximumDepthFromFirstHit="5"></NeumannBoundaryProjector>
		<NeumannBoundary forceX="-1000000000" projectionDirection="-X"></NeumannBoundary>
	</NeumannBoundaries>
	
	<LODGenerator numLevelsOfDetail="0"></LODGenerator>
	
	<ExperimentParameters>
		<Parameter name="targetResidual" value="1e-6"></Parameter>
	</ExperimentParameters>
	
</xml>
