# Supplementary material for: A GPU-based caching strategy for multi-material linear elastic FEM on regular grids
Source: PLoS One. 2020 Oct 30;15(10):e0240813. doi: 10.1371/journal.pone.0240813 (PMC7598514; doi:10.1371/journal.pone.0240813)
Supplement: S1 Data — (ZIP) [file pone.0240813.s001.zip › supplementary_data/datasets/Dual_Phase_Steel.xml]

<xml version="1.0">
	
	<MaterialDictionary>
		<Material id="1" name="steel1" youngsModulus="200" poissonRatio="0.27"></Material>
		<Material id="2" name="steel2" youngsModulus="220" poissonRatio="0.27"></Material>
	</MaterialDictionary>
	
	<DiscreteProblem sizeX="256" sizeY="256" sizeZ="100" voxelSizeX="0.411" voxelSizeY="0.411" voxelSizeZ="0.407">
		<InputFile inputFileName="Dual_Phase_Steel.mrc">
			<MaterialMapping>
				<MaterialMap materialID="1" colorValue="0"></MaterialMap>
				<MaterialMap materialID="2" colorValue="255"></MaterialMap>
			</MaterialMapping>
		</InputFile>
	</DiscreteProblem>
	
	<DirichletBoundaries>
		<DirichletBoundaryProjector maximumDepth="5" maximumDepthFromFirstHit="5"></DirichletBoundaryProjector>
		<DirichletBoundary fixedX="true" projectionDirection="+X"></DirichletBoundary>
		<DirichletBoundary fixedY="true" projectionDirection="+Y"></DirichletBoundary>
		<DirichletBoundary fixedZ="true" projectionDirection="-Z"></DirichletBoundary>
	</DirichletBoundaries>
	
	<NeumannBoundaries>
		<NeumannBoundaryProjector maximumDepth="5" maximumDepthFromFirstHit="5"></NeumannBoundaryProjector>
		<NeumannBoundary forceZ="1000" projectionDirection="+Z"></NeumannBoundary>
	</NeumannBoundaries>
	
	<ExperimentParameters>
		<Parameter name="DisableLocalProblemConfigCaching" value="false"></Parameter>
		<Parameter name="TargetResidual" value="1e-6"></Parameter>
	</ExperimentParameters>
	
	<LODGenerator numLevelsOfDetail="4" strategy="mixByVolume"></LODGenerator>
	
</xml>
