# Supplementary material for: A GPU-based caching strategy for multi-material linear elastic FEM on regular grids
Source: PLoS One. 2020 Oct 30;15(10):e0240813. doi: 10.1371/journal.pone.0240813 (PMC7598514; doi:10.1371/journal.pone.0240813)
Supplement: S1 Data — (ZIP) [file pone.0240813.s001.zip › supplementary_data/datasets/Tibia.xml]

<xml version="1.0">

	<MaterialDictionary>
		<Material id="1" name="bone_soft" youngsModulus="590" poissonRatio="0.3"></Material>
		<Material id="2" name="bone_hard" youngsModulus="18000" poissonRatio="0.3"></Material>
		<Material id="3" name="implant" youngsModulus="108000" poissonRatio="0.342"></Material>
		<Material id="4" name="fracture" youngsModulus="5" poissonRatio="0.4"></Material>
		<Material id="5" name="callus" youngsModulus="5" poissonRatio="0.4"></Material>
	</MaterialDictionary>

	<DiscreteProblem sizeX="169" sizeY="281" sizeZ="1334" voxelSizeX="0.44" voxelSizeY="0.44" voxelSizeZ="0.3">
		<InputFile inputFileName="Tibia.mrc">
			<MaterialMapping>
				<MaterialMap materialID="0" colorValue="0"></MaterialMap>
				<MaterialMap materialID="1" colorValue="30"></MaterialMap>
				<MaterialMap materialID="2" colorValue="50"></MaterialMap>
				<MaterialMap materialID="3" colorValue="110"></MaterialMap>
				<MaterialMap materialID="4" colorValue="70"></MaterialMap>
				<MaterialMap materialID="5" colorValue="90"></MaterialMap>
				<MaterialMap materialID="0" colorValue="10"></MaterialMap>
			</MaterialMapping>
		</InputFile>
	</DiscreteProblem>

	<DirichletBoundaries>
		<DirichletBoundaryProjector maximumDepth="40" maximumDepthFromFirstHit="18"></DirichletBoundaryProjector>
		<DirichletBoundary fixedZ="true" fixedY="true" fixedX="true" projectionDirection="-Z"></DirichletBoundary>
		<DirichletBoundary fixedZ="false" fixedY="true" fixedX="true" projectionDirection="+Z"></DirichletBoundary>
	</DirichletBoundaries>

	<NeumannBoundaries>
		<NeumannBoundaryProjector maximumDepth="40" maximumDepthFromFirstHit="16"></NeumannBoundaryProjector>
		<NeumannBoundary forceZ="902.6309" projectionDirection="+Z"></NeumannBoundary>
	</NeumannBoundaries>

	<LODGenerator numLevelsOfDetail="5" strategy="majorityVote"></LODGenerator>
	
	<ExperimentParameters>
		<Parameter name="DisableLocalProblemConfigCaching" value="false"></Parameter>
	</ExperimentParameters>

</xml>
