# Supplementary material for: A GPU-based caching strategy for multi-material linear elastic FEM on regular grids
Source: PLoS One. 2020 Oct 30;15(10):e0240813. doi: 10.1371/journal.pone.0240813 (PMC7598514; doi:10.1371/journal.pone.0240813)
Supplement: S1 Data — (ZIP) [file pone.0240813.s001.zip › supplementary_data/material_tests/materialstestxaxis_256.xml]

<?xml version="1.0" ?><xml version="1.0">
	
	<MaterialDictionary>
	
	<Material id="1" name="mat1" poissonRatio="0.35" youngsModulus="0.2"/><Material id="2" name="mat2" poissonRatio="0.35" youngsModulus="0.2"/><Material id="3" name="mat3" poissonRatio="0.35" youngsModulus="0.2"/><Material id="4" name="mat4" poissonRatio="0.35" youngsModulus="0.2"/><Material id="5" name="mat5" poissonRatio="0.35" youngsModulus="0.2"/><Material id="6" name="mat6" poissonRatio="0.35" youngsModulus="0.2"/><Material id="7" name="mat7" poissonRatio="0.35" youngsModulus="0.2"/><Material id="8" name="mat8" poissonRatio="0.35" youngsModulus="0.2"/><Material id="9" name="mat9" poissonRatio="0.35" youngsModulus="0.2"/><Material id="10" name="mat10" poissonRatio="0.35" youngsModulus="0.2"/><Material id="11" name="mat11" poissonRatio="0.35" youngsModulus="0.2"/><Material id="12" name="mat12" poissonRatio="0.35" youngsModulus="0.2"/><Material id="13" name="mat13" poissonRatio="0.35" youngsModulus="0.2"/><Material id="14" name="mat14" poissonRatio="0.35" youngsModulus="0.2"/><Material id="15" name="mat15" poissonRatio="0.35" youngsModulus="0.2"/><Material id="16" name="mat16" poissonRatio="0.35" youngsModulus="0.2"/><Material id="17" name="mat17" poissonRatio="0.35" youngsModulus="0.2"/><Material id="18" name="mat18" poissonRatio="0.35" youngsModulus="0.2"/><Material id="19" name="mat19" poissonRatio="0.35" youngsModulus="0.2"/><Material id="20" name="mat20" poissonRatio="0.35" youngsModulus="0.2"/><Material id="21" name="mat21" poissonRatio="0.35" youngsModulus="0.2"/><Material id="22" name="mat22" poissonRatio="0.35" youngsModulus="0.2"/><Material id="23" name="mat23" poissonRatio="0.35" youngsModulus="0.2"/><Material id="24" name="mat24" poissonRatio="0.35" youngsModulus="0.2"/><Material id="25" name="mat25" poissonRatio="0.35" youngsModulus="0.2"/><Material id="26" name="mat26" poissonRatio="0.35" youngsModulus="0.2"/><Material id="27" name="mat27" poissonRatio="0.35" youngsModulus="0.2"/><Material id="28" name="mat28" poissonRatio="0.35" youngsModulus="0.2"/><Material id="29" name="mat29" poissonRatio="0.35" youngsModulus="0.2"/><Material id="30" name="mat30" poissonRatio="0.35" youngsModulus="0.2"/><Material id="31" name="mat31" poissonRatio="0.35" youngsModulus="0.2"/><Material id="32" name="mat32" poissonRatio="0.35" youngsModulus="0.2"/><Material id="33" name="mat33" poissonRatio="0.35" youngsModulus="0.2"/><Material id="34" name="mat34" poissonRatio="0.35" youngsModulus="0.2"/><Material id="35" name="mat35" poissonRatio="0.35" youngsModulus="0.2"/><Material id="36" name="mat36" poissonRatio="0.35" youngsModulus="0.2"/><Material id="37" name="mat37" poissonRatio="0.35" youngsModulus="0.2"/><Material id="38" name="mat38" poissonRatio="0.35" youngsModulus="0.2"/><Material id="39" name="mat39" poissonRatio="0.35" youngsModulus="0.2"/><Material id="40" name="mat40" poissonRatio="0.35" youngsModulus="0.2"/><Material id="41" name="mat41" poissonRatio="0.35" youngsModulus="0.2"/><Material id="42" name="mat42" poissonRatio="0.35" youngsModulus="0.2"/><Material id="43" name="mat43" poissonRatio="0.35" youngsModulus="0.2"/><Material id="44" name="mat44" poissonRatio="0.35" youngsModulus="0.2"/><Material id="45" name="mat45" poissonRatio="0.35" youngsModulus="0.2"/><Material id="46" name="mat46" poissonRatio="0.35" youngsModulus="0.2"/><Material id="47" name="mat47" poissonRatio="0.35" youngsModulus="0.2"/><Material id="48" name="mat48" poissonRatio="0.35" youngsModulus="0.2"/><Material id="49" name="mat49" poissonRatio="0.35" youngsModulus="0.2"/><Material id="50" name="mat50" poissonRatio="0.35" youngsModulus="0.2"/><Material id="51" name="mat51" poissonRatio="0.35" youngsModulus="0.2"/><Material id="52" name="mat52" poissonRatio="0.35" youngsModulus="0.2"/><Material id="53" name="mat53" poissonRatio="0.35" youngsModulus="0.2"/><Material id="54" name="mat54" poissonRatio="0.35" youngsModulus="0.2"/><Material id="55" name="mat55" poissonRatio="0.35" youngsModulus="0.2"/><Material id="56" name="mat56" poissonRatio="0.35" youngsModulus="0.2"/><Material id="57" name="mat57" poissonRatio="0.35" youngsModulus="0.2"/><Material id="58" name="mat58" poissonRatio="0.35" youngsModulus="0.2"/><Material id="59" name="mat59" poissonRatio="0.35" youngsModulus="0.2"/><Material id="60" name="mat60" poissonRatio="0.35" youngsModulus="0.2"/><Material id="61" name="mat61" poissonRatio="0.35" youngsModulus="0.2"/><Material id="62" name="mat62" poissonRatio="0.35" youngsModulus="0.2"/><Material id="63" name="mat63" poissonRatio="0.35" youngsModulus="0.2"/><Material id="64" name="mat64" poissonRatio="0.35" youngsModulus="0.2"/><Material id="65" name="mat65" poissonRatio="0.35" youngsModulus="0.2"/><Material id="66" name="mat66" poissonRatio="0.35" youngsModulus="0.2"/><Material id="67" name="mat67" poissonRatio="0.35" youngsModulus="0.2"/><Material id="68" name="mat68" poissonRatio="0.35" youngsModulus="0.2"/><Material id="69" name="mat69" poissonRatio="0.35" youngsModulus="0.2"/><Material id="70" name="mat70" poissonRatio="0.35" youngsModulus="0.2"/><Material id="71" name="mat71" poissonRatio="0.35" youngsModulus="0.2"/><Material id="72" name="mat72" poissonRatio="0.35" youngsModulus="0.2"/><Material id="73" name="mat73" poissonRatio="0.35" youngsModulus="0.2"/><Material id="74" name="mat74" poissonRatio="0.35" youngsModulus="0.2"/><Material id="75" name="mat75" poissonRatio="0.35" youngsModulus="0.2"/><Material id="76" name="mat76" poissonRatio="0.35" youngsModulus="0.2"/><Material id="77" name="mat77" poissonRatio="0.35" youngsModulus="0.2"/><Material id="78" name="mat78" poissonRatio="0.35" youngsModulus="0.2"/><Material id="79" name="mat79" poissonRatio="0.35" youngsModulus="0.2"/><Material id="80" name="mat80" poissonRatio="0.35" youngsModulus="0.2"/><Material id="81" name="mat81" poissonRatio="0.35" youngsModulus="0.2"/><Material id="82" name="mat82" poissonRatio="0.35" youngsModulus="0.2"/><Material id="83" name="mat83" poissonRatio="0.35" youngsModulus="0.2"/><Material id="84" name="mat84" poissonRatio="0.35" youngsModulus="0.2"/><Material id="85" name="mat85" poissonRatio="0.35" youngsModulus="0.2"/><Material id="86" name="mat86" poissonRatio="0.35" youngsModulus="0.2"/><Material id="87" name="mat87" poissonRatio="0.35" youngsModulus="0.2"/><Material id="88" name="mat88" poissonRatio="0.35" youngsModulus="0.2"/><Material id="89" name="mat89" poissonRatio="0.35" youngsModulus="0.2"/><Material id="90" name="mat90" poissonRatio="0.35" youngsModulus="0.2"/><Material id="91" name="mat91" poissonRatio="0.35" youngsModulus="0.2"/><Material id="92" name="mat92" poissonRatio="0.35" youngsModulus="0.2"/><Material id="93" name="mat93" poissonRatio="0.35" youngsModulus="0.2"/><Material id="94" name="mat94" poissonRatio="0.35" youngsModulus="0.2"/><Material id="95" name="mat95" poissonRatio="0.35" youngsModulus="0.2"/><Material id="96" name="mat96" poissonRatio="0.35" youngsModulus="0.2"/><Material id="97" name="mat97" poissonRatio="0.35" youngsModulus="0.2"/><Material id="98" name="mat98" poissonRatio="0.35" youngsModulus="0.2"/><Material id="99" name="mat99" poissonRatio="0.35" youngsModulus="0.2"/><Material id="100" name="mat100" poissonRatio="0.35" youngsModulus="0.2"/><Material id="101" name="mat101" poissonRatio="0.35" youngsModulus="0.2"/><Material id="102" name="mat102" poissonRatio="0.35" youngsModulus="0.2"/><Material id="103" name="mat103" poissonRatio="0.35" youngsModulus="0.2"/><Material id="104" name="mat104" poissonRatio="0.35" youngsModulus="0.2"/><Material id="105" name="mat105" poissonRatio="0.35" youngsModulus="0.2"/><Material id="106" name="mat106" poissonRatio="0.35" youngsModulus="0.2"/><Material id="107" name="mat107" poissonRatio="0.35" youngsModulus="0.2"/><Material id="108" name="mat108" poissonRatio="0.35" youngsModulus="0.2"/><Material id="109" name="mat109" poissonRatio="0.35" youngsModulus="0.2"/><Material id="110" name="mat110" poissonRatio="0.35" youngsModulus="0.2"/><Material id="111" name="mat111" poissonRatio="0.35" youngsModulus="0.2"/><Material id="112" name="mat112" poissonRatio="0.35" youngsModulus="0.2"/><Material id="113" name="mat113" poissonRatio="0.35" youngsModulus="0.2"/><Material id="114" name="mat114" poissonRatio="0.35" youngsModulus="0.2"/><Material id="115" name="mat115" poissonRatio="0.35" youngsModulus="0.2"/><Material id="116" name="mat116" poissonRatio="0.35" youngsModulus="0.2"/><Material id="117" name="mat117" poissonRatio="0.35" youngsModulus="0.2"/><Material id="118" name="mat118" poissonRatio="0.35" youngsModulus="0.2"/><Material id="119" name="mat119" poissonRatio="0.35" youngsModulus="0.2"/><Material id="120" name="mat120" poissonRatio="0.35" youngsModulus="0.2"/><Material id="121" name="mat121" poissonRatio="0.35" youngsModulus="0.2"/><Material id="122" name="mat122" poissonRatio="0.35" youngsModulus="0.2"/><Material id="123" name="mat123" poissonRatio="0.35" youngsModulus="0.2"/><Material id="124" name="mat124" poissonRatio="0.35" youngsModulus="0.2"/><Material id="125" name="mat125" poissonRatio="0.35" youngsModulus="0.2"/><Material id="126" name="mat126" poissonRatio="0.35" youngsModulus="0.2"/><Material id="127" name="mat127" poissonRatio="0.35" youngsModulus="0.2"/><Material id="128" name="mat128" poissonRatio="0.35" youngsModulus="0.2"/><Material id="129" name="mat129" poissonRatio="0.35" youngsModulus="0.2"/><Material id="130" name="mat130" poissonRatio="0.35" youngsModulus="0.2"/><Material id="131" name="mat131" poissonRatio="0.35" youngsModulus="0.2"/><Material id="132" name="mat132" poissonRatio="0.35" youngsModulus="0.2"/><Material id="133" name="mat133" poissonRatio="0.35" youngsModulus="0.2"/><Material id="134" name="mat134" poissonRatio="0.35" youngsModulus="0.2"/><Material id="135" name="mat135" poissonRatio="0.35" youngsModulus="0.2"/><Material id="136" name="mat136" poissonRatio="0.35" youngsModulus="0.2"/><Material id="137" name="mat137" poissonRatio="0.35" youngsModulus="0.2"/><Material id="138" name="mat138" poissonRatio="0.35" youngsModulus="0.2"/><Material id="139" name="mat139" poissonRatio="0.35" youngsModulus="0.2"/><Material id="140" name="mat140" poissonRatio="0.35" youngsModulus="0.2"/><Material id="141" name="mat141" poissonRatio="0.35" youngsModulus="0.2"/><Material id="142" name="mat142" poissonRatio="0.35" youngsModulus="0.2"/><Material id="143" name="mat143" poissonRatio="0.35" youngsModulus="0.2"/><Material id="144" name="mat144" poissonRatio="0.35" youngsModulus="0.2"/><Material id="145" name="mat145" poissonRatio="0.35" youngsModulus="0.2"/><Material id="146" name="mat146" poissonRatio="0.35" youngsModulus="0.2"/><Material id="147" name="mat147" poissonRatio="0.35" youngsModulus="0.2"/><Material id="148" name="mat148" poissonRatio="0.35" youngsModulus="0.2"/><Material id="149" name="mat149" poissonRatio="0.35" youngsModulus="0.2"/><Material id="150" name="mat150" poissonRatio="0.35" youngsModulus="0.2"/><Material id="151" name="mat151" poissonRatio="0.35" youngsModulus="0.2"/><Material id="152" name="mat152" poissonRatio="0.35" youngsModulus="0.2"/><Material id="153" name="mat153" poissonRatio="0.35" youngsModulus="0.2"/><Material id="154" name="mat154" poissonRatio="0.35" youngsModulus="0.2"/><Material id="155" name="mat155" poissonRatio="0.35" youngsModulus="0.2"/><Material id="156" name="mat156" poissonRatio="0.35" youngsModulus="0.2"/><Material id="157" name="mat157" poissonRatio="0.35" youngsModulus="0.2"/><Material id="158" name="mat158" poissonRatio="0.35" youngsModulus="0.2"/><Material id="159" name="mat159" poissonRatio="0.35" youngsModulus="0.2"/><Material id="160" name="mat160" poissonRatio="0.35" youngsModulus="0.2"/><Material id="161" name="mat161" poissonRatio="0.35" youngsModulus="0.2"/><Material id="162" name="mat162" poissonRatio="0.35" youngsModulus="0.2"/><Material id="163" name="mat163" poissonRatio="0.35" youngsModulus="0.2"/><Material id="164" name="mat164" poissonRatio="0.35" youngsModulus="0.2"/><Material id="165" name="mat165" poissonRatio="0.35" youngsModulus="0.2"/><Material id="166" name="mat166" poissonRatio="0.35" youngsModulus="0.2"/><Material id="167" name="mat167" poissonRatio="0.35" youngsModulus="0.2"/><Material id="168" name="mat168" poissonRatio="0.35" youngsModulus="0.2"/><Material id="169" name="mat169" poissonRatio="0.35" youngsModulus="0.2"/><Material id="170" name="mat170" poissonRatio="0.35" youngsModulus="0.2"/><Material id="171" name="mat171" poissonRatio="0.35" youngsModulus="0.2"/><Material id="172" name="mat172" poissonRatio="0.35" youngsModulus="0.2"/><Material id="173" name="mat173" poissonRatio="0.35" youngsModulus="0.2"/><Material id="174" name="mat174" poissonRatio="0.35" youngsModulus="0.2"/><Material id="175" name="mat175" poissonRatio="0.35" youngsModulus="0.2"/><Material id="176" name="mat176" poissonRatio="0.35" youngsModulus="0.2"/><Material id="177" name="mat177" poissonRatio="0.35" youngsModulus="0.2"/><Material id="178" name="mat178" poissonRatio="0.35" youngsModulus="0.2"/><Material id="179" name="mat179" poissonRatio="0.35" youngsModulus="0.2"/><Material id="180" name="mat180" poissonRatio="0.35" youngsModulus="0.2"/><Material id="181" name="mat181" poissonRatio="0.35" youngsModulus="0.2"/><Material id="182" name="mat182" poissonRatio="0.35" youngsModulus="0.2"/><Material id="183" name="mat183" poissonRatio="0.35" youngsModulus="0.2"/><Material id="184" name="mat184" poissonRatio="0.35" youngsModulus="0.2"/><Material id="185" name="mat185" poissonRatio="0.35" youngsModulus="0.2"/><Material id="186" name="mat186" poissonRatio="0.35" youngsModulus="0.2"/><Material id="187" name="mat187" poissonRatio="0.35" youngsModulus="0.2"/><Material id="188" name="mat188" poissonRatio="0.35" youngsModulus="0.2"/><Material id="189" name="mat189" poissonRatio="0.35" youngsModulus="0.2"/><Material id="190" name="mat190" poissonRatio="0.35" youngsModulus="0.2"/><Material id="191" name="mat191" poissonRatio="0.35" youngsModulus="0.2"/><Material id="192" name="mat192" poissonRatio="0.35" youngsModulus="0.2"/><Material id="193" name="mat193" poissonRatio="0.35" youngsModulus="0.2"/><Material id="194" name="mat194" poissonRatio="0.35" youngsModulus="0.2"/><Material id="195" name="mat195" poissonRatio="0.35" youngsModulus="0.2"/><Material id="196" name="mat196" poissonRatio="0.35" youngsModulus="0.2"/><Material id="197" name="mat197" poissonRatio="0.35" youngsModulus="0.2"/><Material id="198" name="mat198" poissonRatio="0.35" youngsModulus="0.2"/><Material id="199" name="mat199" poissonRatio="0.35" youngsModulus="0.2"/><Material id="200" name="mat200" poissonRatio="0.35" youngsModulus="0.2"/><Material id="201" name="mat201" poissonRatio="0.35" youngsModulus="0.2"/><Material id="202" name="mat202" poissonRatio="0.35" youngsModulus="0.2"/><Material id="203" name="mat203" poissonRatio="0.35" youngsModulus="0.2"/><Material id="204" name="mat204" poissonRatio="0.35" youngsModulus="0.2"/><Material id="205" name="mat205" poissonRatio="0.35" youngsModulus="0.2"/><Material id="206" name="mat206" poissonRatio="0.35" youngsModulus="0.2"/><Material id="207" name="mat207" poissonRatio="0.35" youngsModulus="0.2"/><Material id="208" name="mat208" poissonRatio="0.35" youngsModulus="0.2"/><Material id="209" name="mat209" poissonRatio="0.35" youngsModulus="0.2"/><Material id="210" name="mat210" poissonRatio="0.35" youngsModulus="0.2"/><Material id="211" name="mat211" poissonRatio="0.35" youngsModulus="0.2"/><Material id="212" name="mat212" poissonRatio="0.35" youngsModulus="0.2"/><Material id="213" name="mat213" poissonRatio="0.35" youngsModulus="0.2"/><Material id="214" name="mat214" poissonRatio="0.35" youngsModulus="0.2"/><Material id="215" name="mat215" poissonRatio="0.35" youngsModulus="0.2"/><Material id="216" name="mat216" poissonRatio="0.35" youngsModulus="0.2"/><Material id="217" name="mat217" poissonRatio="0.35" youngsModulus="0.2"/><Material id="218" name="mat218" poissonRatio="0.35" youngsModulus="0.2"/><Material id="219" name="mat219" poissonRatio="0.35" youngsModulus="0.2"/><Material id="220" name="mat220" poissonRatio="0.35" youngsModulus="0.2"/><Material id="221" name="mat221" poissonRatio="0.35" youngsModulus="0.2"/><Material id="222" name="mat222" poissonRatio="0.35" youngsModulus="0.2"/><Material id="223" name="mat223" poissonRatio="0.35" youngsModulus="0.2"/><Material id="224" name="mat224" poissonRatio="0.35" youngsModulus="0.2"/><Material id="225" name="mat225" poissonRatio="0.35" youngsModulus="0.2"/><Material id="226" name="mat226" poissonRatio="0.35" youngsModulus="0.2"/><Material id="227" name="mat227" poissonRatio="0.35" youngsModulus="0.2"/><Material id="228" name="mat228" poissonRatio="0.35" youngsModulus="0.2"/><Material id="229" name="mat229" poissonRatio="0.35" youngsModulus="0.2"/><Material id="230" name="mat230" poissonRatio="0.35" youngsModulus="0.2"/><Material id="231" name="mat231" poissonRatio="0.35" youngsModulus="0.2"/><Material id="232" name="mat232" poissonRatio="0.35" youngsModulus="0.2"/><Material id="233" name="mat233" poissonRatio="0.35" youngsModulus="0.2"/><Material id="234" name="mat234" poissonRatio="0.35" youngsModulus="0.2"/><Material id="235" name="mat235" poissonRatio="0.35" youngsModulus="0.2"/><Material id="236" name="mat236" poissonRatio="0.35" youngsModulus="0.2"/><Material id="237" name="mat237" poissonRatio="0.35" youngsModulus="0.2"/><Material id="238" name="mat238" poissonRatio="0.35" youngsModulus="0.2"/><Material id="239" name="mat239" poissonRatio="0.35" youngsModulus="0.2"/><Material id="240" name="mat240" poissonRatio="0.35" youngsModulus="0.2"/><Material id="241" name="mat241" poissonRatio="0.35" youngsModulus="0.2"/><Material id="242" name="mat242" poissonRatio="0.35" youngsModulus="0.2"/><Material id="243" name="mat243" poissonRatio="0.35" youngsModulus="0.2"/><Material id="244" name="mat244" poissonRatio="0.35" youngsModulus="0.2"/><Material id="245" name="mat245" poissonRatio="0.35" youngsModulus="0.2"/><Material id="246" name="mat246" poissonRatio="0.35" youngsModulus="0.2"/><Material id="247" name="mat247" poissonRatio="0.35" youngsModulus="0.2"/><Material id="248" name="mat248" poissonRatio="0.35" youngsModulus="0.2"/><Material id="249" name="mat249" poissonRatio="0.35" youngsModulus="0.2"/><Material id="250" name="mat250" poissonRatio="0.35" youngsModulus="0.2"/><Material id="251" name="mat251" poissonRatio="0.35" youngsModulus="0.2"/><Material id="252" name="mat252" poissonRatio="0.35" youngsModulus="0.2"/><Material id="253" name="mat253" poissonRatio="0.35" youngsModulus="0.2"/><Material id="254" name="mat254" poissonRatio="0.35" youngsModulus="0.2"/></MaterialDictionary>
	
	<DiscreteProblem sizeX="256" sizeY="256" sizeZ="100" voxelSizeX="0.411" voxelSizeY="0.411" voxelSizeZ="0.407">
		<InputFile inputFileName="materialstestxaxis_256.mrc">
			<MaterialMapping>
				<MaterialMap colorValue="0" materialID="1"/>
			<MaterialMap colorValue="1" materialID="1"/><MaterialMap colorValue="2" materialID="2"/><MaterialMap colorValue="3" materialID="3"/><MaterialMap colorValue="4" materialID="4"/><MaterialMap colorValue="5" materialID="5"/><MaterialMap colorValue="6" materialID="6"/><MaterialMap colorValue="7" materialID="7"/><MaterialMap colorValue="8" materialID="8"/><MaterialMap colorValue="9" materialID="9"/><MaterialMap colorValue="10" materialID="10"/><MaterialMap colorValue="11" materialID="11"/><MaterialMap colorValue="12" materialID="12"/><MaterialMap colorValue="13" materialID="13"/><MaterialMap colorValue="14" materialID="14"/><MaterialMap colorValue="15" materialID="15"/><MaterialMap colorValue="16" materialID="16"/><MaterialMap colorValue="17" materialID="17"/><MaterialMap colorValue="18" materialID="18"/><MaterialMap colorValue="19" materialID="19"/><MaterialMap colorValue="20" materialID="20"/><MaterialMap colorValue="21" materialID="21"/><MaterialMap colorValue="22" materialID="22"/><MaterialMap colorValue="23" materialID="23"/><MaterialMap colorValue="24" materialID="24"/><MaterialMap colorValue="25" materialID="25"/><MaterialMap colorValue="26" materialID="26"/><MaterialMap colorValue="27" materialID="27"/><MaterialMap colorValue="28" materialID="28"/><MaterialMap colorValue="29" materialID="29"/><MaterialMap colorValue="30" materialID="30"/><MaterialMap colorValue="31" materialID="31"/><MaterialMap colorValue="32" materialID="32"/><MaterialMap colorValue="33" materialID="33"/><MaterialMap colorValue="34" materialID="34"/><MaterialMap colorValue="35" materialID="35"/><MaterialMap colorValue="36" materialID="36"/><MaterialMap colorValue="37" materialID="37"/><MaterialMap colorValue="38" materialID="38"/><MaterialMap colorValue="39" materialID="39"/><MaterialMap colorValue="40" materialID="40"/><MaterialMap colorValue="41" materialID="41"/><MaterialMap colorValue="42" materialID="42"/><MaterialMap colorValue="43" materialID="43"/><MaterialMap colorValue="44" materialID="44"/><MaterialMap colorValue="45" materialID="45"/><MaterialMap colorValue="46" materialID="46"/><MaterialMap colorValue="47" materialID="47"/><MaterialMap colorValue="48" materialID="48"/><MaterialMap colorValue="49" materialID="49"/><MaterialMap colorValue="50" materialID="50"/><MaterialMap colorValue="51" materialID="51"/><MaterialMap colorValue="52" materialID="52"/><MaterialMap colorValue="53" materialID="53"/><MaterialMap colorValue="54" materialID="54"/><MaterialMap colorValue="55" materialID="55"/><MaterialMap colorValue="56" materialID="56"/><MaterialMap colorValue="57" materialID="57"/><MaterialMap colorValue="58" materialID="58"/><MaterialMap colorValue="59" materialID="59"/><MaterialMap colorValue="60" materialID="60"/><MaterialMap colorValue="61" materialID="61"/><MaterialMap colorValue="62" materialID="62"/><MaterialMap colorValue="63" materialID="63"/><MaterialMap colorValue="64" materialID="64"/><MaterialMap colorValue="65" materialID="65"/><MaterialMap colorValue="66" materialID="66"/><MaterialMap colorValue="67" materialID="67"/><MaterialMap colorValue="68" materialID="68"/><MaterialMap colorValue="69" materialID="69"/><MaterialMap colorValue="70" materialID="70"/><MaterialMap colorValue="71" materialID="71"/><MaterialMap colorValue="72" materialID="72"/><MaterialMap colorValue="73" materialID="73"/><MaterialMap colorValue="74" materialID="74"/><MaterialMap colorValue="75" materialID="75"/><MaterialMap colorValue="76" materialID="76"/><MaterialMap colorValue="77" materialID="77"/><MaterialMap colorValue="78" materialID="78"/><MaterialMap colorValue="79" materialID="79"/><MaterialMap colorValue="80" materialID="80"/><MaterialMap colorValue="81" materialID="81"/><MaterialMap colorValue="82" materialID="82"/><MaterialMap colorValue="83" materialID="83"/><MaterialMap colorValue="84" materialID="84"/><MaterialMap colorValue="85" materialID="85"/><MaterialMap colorValue="86" materialID="86"/><MaterialMap colorValue="87" materialID="87"/><MaterialMap colorValue="88" materialID="88"/><MaterialMap colorValue="89" materialID="89"/><MaterialMap colorValue="90" materialID="90"/><MaterialMap colorValue="91" materialID="91"/><MaterialMap colorValue="92" materialID="92"/><MaterialMap colorValue="93" materialID="93"/><MaterialMap colorValue="94" materialID="94"/><MaterialMap colorValue="95" materialID="95"/><MaterialMap colorValue="96" materialID="96"/><MaterialMap colorValue="97" materialID="97"/><MaterialMap colorValue="98" materialID="98"/><MaterialMap colorValue="99" materialID="99"/><MaterialMap colorValue="100" materialID="100"/><MaterialMap colorValue="101" materialID="101"/><MaterialMap colorValue="102" materialID="102"/><MaterialMap colorValue="103" materialID="103"/><MaterialMap colorValue="104" materialID="104"/><MaterialMap colorValue="105" materialID="105"/><MaterialMap colorValue="106" materialID="106"/><MaterialMap colorValue="107" materialID="107"/><MaterialMap colorValue="108" materialID="108"/><MaterialMap colorValue="109" materialID="109"/><MaterialMap colorValue="110" materialID="110"/><MaterialMap colorValue="111" materialID="111"/><MaterialMap colorValue="112" materialID="112"/><MaterialMap colorValue="113" materialID="113"/><MaterialMap colorValue="114" materialID="114"/><MaterialMap colorValue="115" materialID="115"/><MaterialMap colorValue="116" materialID="116"/><MaterialMap colorValue="117" materialID="117"/><MaterialMap colorValue="118" materialID="118"/><MaterialMap colorValue="119" materialID="119"/><MaterialMap colorValue="120" materialID="120"/><MaterialMap colorValue="121" materialID="121"/><MaterialMap colorValue="122" materialID="122"/><MaterialMap colorValue="123" materialID="123"/><MaterialMap colorValue="124" materialID="124"/><MaterialMap colorValue="125" materialID="125"/><MaterialMap colorValue="126" materialID="126"/><MaterialMap colorValue="127" materialID="127"/><MaterialMap colorValue="128" materialID="128"/><MaterialMap colorValue="129" materialID="129"/><MaterialMap colorValue="130" materialID="130"/><MaterialMap colorValue="131" materialID="131"/><MaterialMap colorValue="132" materialID="132"/><MaterialMap colorValue="133" materialID="133"/><MaterialMap colorValue="134" materialID="134"/><MaterialMap colorValue="135" materialID="135"/><MaterialMap colorValue="136" materialID="136"/><MaterialMap colorValue="137" materialID="137"/><MaterialMap colorValue="138" materialID="138"/><MaterialMap colorValue="139" materialID="139"/><MaterialMap colorValue="140" materialID="140"/><MaterialMap colorValue="141" materialID="141"/><MaterialMap colorValue="142" materialID="142"/><MaterialMap colorValue="143" materialID="143"/><MaterialMap colorValue="144" materialID="144"/><MaterialMap colorValue="145" materialID="145"/><MaterialMap colorValue="146" materialID="146"/><MaterialMap colorValue="147" materialID="147"/><MaterialMap colorValue="148" materialID="148"/><MaterialMap colorValue="149" materialID="149"/><MaterialMap colorValue="150" materialID="150"/><MaterialMap colorValue="151" materialID="151"/><MaterialMap colorValue="152" materialID="152"/><MaterialMap colorValue="153" materialID="153"/><MaterialMap colorValue="154" materialID="154"/><MaterialMap colorValue="155" materialID="155"/><MaterialMap colorValue="156" materialID="156"/><MaterialMap colorValue="157" materialID="157"/><MaterialMap colorValue="158" materialID="158"/><MaterialMap colorValue="159" materialID="159"/><MaterialMap colorValue="160" materialID="160"/><MaterialMap colorValue="161" materialID="161"/><MaterialMap colorValue="162" materialID="162"/><MaterialMap colorValue="163" materialID="163"/><MaterialMap colorValue="164" materialID="164"/><MaterialMap colorValue="165" materialID="165"/><MaterialMap colorValue="166" materialID="166"/><MaterialMap colorValue="167" materialID="167"/><MaterialMap colorValue="168" materialID="168"/><MaterialMap colorValue="169" materialID="169"/><MaterialMap colorValue="170" materialID="170"/><MaterialMap colorValue="171" materialID="171"/><MaterialMap colorValue="172" materialID="172"/><MaterialMap colorValue="173" materialID="173"/><MaterialMap colorValue="174" materialID="174"/><MaterialMap colorValue="175" materialID="175"/><MaterialMap colorValue="176" materialID="176"/><MaterialMap colorValue="177" materialID="177"/><MaterialMap colorValue="178" materialID="178"/><MaterialMap colorValue="179" materialID="179"/><MaterialMap colorValue="180" materialID="180"/><MaterialMap colorValue="181" materialID="181"/><MaterialMap colorValue="182" materialID="182"/><MaterialMap colorValue="183" materialID="183"/><MaterialMap colorValue="184" materialID="184"/><MaterialMap colorValue="185" materialID="185"/><MaterialMap colorValue="186" materialID="186"/><MaterialMap colorValue="187" materialID="187"/><MaterialMap colorValue="188" materialID="188"/><MaterialMap colorValue="189" materialID="189"/><MaterialMap colorValue="190" materialID="190"/><MaterialMap colorValue="191" materialID="191"/><MaterialMap colorValue="192" materialID="192"/><MaterialMap colorValue="193" materialID="193"/><MaterialMap colorValue="194" materialID="194"/><MaterialMap colorValue="195" materialID="195"/><MaterialMap colorValue="196" materialID="196"/><MaterialMap colorValue="197" materialID="197"/><MaterialMap colorValue="198" materialID="198"/><MaterialMap colorValue="199" materialID="199"/><MaterialMap colorValue="200" materialID="200"/><MaterialMap colorValue="201" materialID="201"/><MaterialMap colorValue="202" materialID="202"/><MaterialMap colorValue="203" materialID="203"/><MaterialMap colorValue="204" materialID="204"/><MaterialMap colorValue="205" materialID="205"/><MaterialMap colorValue="206" materialID="206"/><MaterialMap colorValue="207" materialID="207"/><MaterialMap colorValue="208" materialID="208"/><MaterialMap colorValue="209" materialID="209"/><MaterialMap colorValue="210" materialID="210"/><MaterialMap colorValue="211" materialID="211"/><MaterialMap colorValue="212" materialID="212"/><MaterialMap colorValue="213" materialID="213"/><MaterialMap colorValue="214" materialID="214"/><MaterialMap colorValue="215" materialID="215"/><MaterialMap colorValue="216" materialID="216"/><MaterialMap colorValue="217" materialID="217"/><MaterialMap colorValue="218" materialID="218"/><MaterialMap colorValue="219" materialID="219"/><MaterialMap colorValue="220" materialID="220"/><MaterialMap colorValue="221" materialID="221"/><MaterialMap colorValue="222" materialID="222"/><MaterialMap colorValue="223" materialID="223"/><MaterialMap colorValue="224" materialID="224"/><MaterialMap colorValue="225" materialID="225"/><MaterialMap colorValue="226" materialID="226"/><MaterialMap colorValue="227" materialID="227"/><MaterialMap colorValue="228" materialID="228"/><MaterialMap colorValue="229" materialID="229"/><MaterialMap colorValue="230" materialID="230"/><MaterialMap colorValue="231" materialID="231"/><MaterialMap colorValue="232" materialID="232"/><MaterialMap colorValue="233" materialID="233"/><MaterialMap colorValue="234" materialID="234"/><MaterialMap colorValue="235" materialID="235"/><MaterialMap colorValue="236" materialID="236"/><MaterialMap colorValue="237" materialID="237"/><MaterialMap colorValue="238" materialID="238"/><MaterialMap colorValue="239" materialID="239"/><MaterialMap colorValue="240" materialID="240"/><MaterialMap colorValue="241" materialID="241"/><MaterialMap colorValue="242" materialID="242"/><MaterialMap colorValue="243" materialID="243"/><MaterialMap colorValue="244" materialID="244"/><MaterialMap colorValue="245" materialID="245"/><MaterialMap colorValue="246" materialID="246"/><MaterialMap colorValue="247" materialID="247"/><MaterialMap colorValue="248" materialID="248"/><MaterialMap colorValue="249" materialID="249"/><MaterialMap colorValue="250" materialID="250"/><MaterialMap colorValue="251" materialID="251"/><MaterialMap colorValue="252" materialID="252"/><MaterialMap colorValue="253" materialID="253"/><MaterialMap colorValue="254" materialID="254"/></MaterialMapping>
		</InputFile>
	</DiscreteProblem>
	
	<DirichletBoundaries>
		<DirichletBoundaryProjector maximumDepth="5" maximumDepthFromFirstHit="5"/>
		<DirichletBoundary fixedX="true" projectionDirection="+X"/>
		<DirichletBoundary fixedY="true" projectionDirection="+Y"/>
		<DirichletBoundary fixedZ="true" projectionDirection="-Z"/>
	</DirichletBoundaries>
	
	<NeumannBoundaries>
		<NeumannBoundaryProjector maximumDepth="5" maximumDepthFromFirstHit="5"/>
		<NeumannBoundary projectionDirection="+Z" forceZ="10"/>
	</NeumannBoundaries>
	
	<ExperimentParameters>
		<Parameter name="DisableLocalProblemConfigCaching" value="false"/>
		<Parameter name="TargetResidual" value="1e-6"/>
	</ExperimentParameters>
	
	<LODGenerator numLevelsOfDetail="4"/>
	
</xml>
