# Supplementary material for: A GPU-based caching strategy for multi-material linear elastic FEM on regular grids
Source: PLoS One. 2020 Oct 30;15(10):e0240813. doi: 10.1371/journal.pone.0240813 (PMC7598514; doi:10.1371/journal.pone.0240813)
Supplement: S1 Data — (ZIP) [file pone.0240813.s001.zip › supplementary_data/material_tests/materialstestxaxis_64.xml]

<?xml version="1.0" ?><xml version="1.0">
	
	<MaterialDictionary>
	
	<Material id="1" name="mat1" poissonRatio="0.35" youngsModulus="0.2"/><Material id="2" name="mat2" poissonRatio="0.35" youngsModulus="0.2"/><Material id="3" name="mat3" poissonRatio="0.35" youngsModulus="0.2"/><Material id="4" name="mat4" poissonRatio="0.35" youngsModulus="0.2"/><Material id="5" name="mat5" poissonRatio="0.35" youngsModulus="0.2"/><Material id="6" name="mat6" poissonRatio="0.35" youngsModulus="0.2"/><Material id="7" name="mat7" poissonRatio="0.35" youngsModulus="0.2"/><Material id="8" name="mat8" poissonRatio="0.35" youngsModulus="0.2"/><Material id="9" name="mat9" poissonRatio="0.35" youngsModulus="0.2"/><Material id="10" name="mat10" poissonRatio="0.35" youngsModulus="0.2"/><Material id="11" name="mat11" poissonRatio="0.35" youngsModulus="0.2"/><Material id="12" name="mat12" poissonRatio="0.35" youngsModulus="0.2"/><Material id="13" name="mat13" poissonRatio="0.35" youngsModulus="0.2"/><Material id="14" name="mat14" poissonRatio="0.35" youngsModulus="0.2"/><Material id="15" name="mat15" poissonRatio="0.35" youngsModulus="0.2"/><Material id="16" name="mat16" poissonRatio="0.35" youngsModulus="0.2"/><Material id="17" name="mat17" poissonRatio="0.35" youngsModulus="0.2"/><Material id="18" name="mat18" poissonRatio="0.35" youngsModulus="0.2"/><Material id="19" name="mat19" poissonRatio="0.35" youngsModulus="0.2"/><Material id="20" name="mat20" poissonRatio="0.35" youngsModulus="0.2"/><Material id="21" name="mat21" poissonRatio="0.35" youngsModulus="0.2"/><Material id="22" name="mat22" poissonRatio="0.35" youngsModulus="0.2"/><Material id="23" name="mat23" poissonRatio="0.35" youngsModulus="0.2"/><Material id="24" name="mat24" poissonRatio="0.35" youngsModulus="0.2"/><Material id="25" name="mat25" poissonRatio="0.35" youngsModulus="0.2"/><Material id="26" name="mat26" poissonRatio="0.35" youngsModulus="0.2"/><Material id="27" name="mat27" poissonRatio="0.35" youngsModulus="0.2"/><Material id="28" name="mat28" poissonRatio="0.35" youngsModulus="0.2"/><Material id="29" name="mat29" poissonRatio="0.35" youngsModulus="0.2"/><Material id="30" name="mat30" poissonRatio="0.35" youngsModulus="0.2"/><Material id="31" name="mat31" poissonRatio="0.35" youngsModulus="0.2"/><Material id="32" name="mat32" poissonRatio="0.35" youngsModulus="0.2"/><Material id="33" name="mat33" poissonRatio="0.35" youngsModulus="0.2"/><Material id="34" name="mat34" poissonRatio="0.35" youngsModulus="0.2"/><Material id="35" name="mat35" poissonRatio="0.35" youngsModulus="0.2"/><Material id="36" name="mat36" poissonRatio="0.35" youngsModulus="0.2"/><Material id="37" name="mat37" poissonRatio="0.35" youngsModulus="0.2"/><Material id="38" name="mat38" poissonRatio="0.35" youngsModulus="0.2"/><Material id="39" name="mat39" poissonRatio="0.35" youngsModulus="0.2"/><Material id="40" name="mat40" poissonRatio="0.35" youngsModulus="0.2"/><Material id="41" name="mat41" poissonRatio="0.35" youngsModulus="0.2"/><Material id="42" name="mat42" poissonRatio="0.35" youngsModulus="0.2"/><Material id="43" name="mat43" poissonRatio="0.35" youngsModulus="0.2"/><Material id="44" name="mat44" poissonRatio="0.35" youngsModulus="0.2"/><Material id="45" name="mat45" poissonRatio="0.35" youngsModulus="0.2"/><Material id="46" name="mat46" poissonRatio="0.35" youngsModulus="0.2"/><Material id="47" name="mat47" poissonRatio="0.35" youngsModulus="0.2"/><Material id="48" name="mat48" poissonRatio="0.35" youngsModulus="0.2"/><Material id="49" name="mat49" poissonRatio="0.35" youngsModulus="0.2"/><Material id="50" name="mat50" poissonRatio="0.35" youngsModulus="0.2"/><Material id="51" name="mat51" poissonRatio="0.35" youngsModulus="0.2"/><Material id="52" name="mat52" poissonRatio="0.35" youngsModulus="0.2"/><Material id="53" name="mat53" poissonRatio="0.35" youngsModulus="0.2"/><Material id="54" name="mat54" poissonRatio="0.35" youngsModulus="0.2"/><Material id="55" name="mat55" poissonRatio="0.35" youngsModulus="0.2"/><Material id="56" name="mat56" poissonRatio="0.35" youngsModulus="0.2"/><Material id="57" name="mat57" poissonRatio="0.35" youngsModulus="0.2"/><Material id="58" name="mat58" poissonRatio="0.35" youngsModulus="0.2"/><Material id="59" name="mat59" poissonRatio="0.35" youngsModulus="0.2"/><Material id="60" name="mat60" poissonRatio="0.35" youngsModulus="0.2"/><Material id="61" name="mat61" poissonRatio="0.35" youngsModulus="0.2"/><Material id="62" name="mat62" poissonRatio="0.35" youngsModulus="0.2"/><Material id="63" name="mat63" poissonRatio="0.35" youngsModulus="0.2"/><Material id="64" name="mat64" poissonRatio="0.35" youngsModulus="0.2"/><Material id="65" name="mat65" poissonRatio="0.35" youngsModulus="0.2"/></MaterialDictionary>
	
	<DiscreteProblem sizeX="256" sizeY="256" sizeZ="100" voxelSizeX="0.411" voxelSizeY="0.411" voxelSizeZ="0.407">
		<InputFile inputFileName="materialstestxaxis_64.mrc">
			<MaterialMapping>
				<MaterialMap colorValue="0" materialID="1"/>
			<MaterialMap colorValue="1" materialID="1"/><MaterialMap colorValue="2" materialID="2"/><MaterialMap colorValue="3" materialID="3"/><MaterialMap colorValue="4" materialID="4"/><MaterialMap colorValue="5" materialID="5"/><MaterialMap colorValue="6" materialID="6"/><MaterialMap colorValue="7" materialID="7"/><MaterialMap colorValue="8" materialID="8"/><MaterialMap colorValue="9" materialID="9"/><MaterialMap colorValue="10" materialID="10"/><MaterialMap colorValue="11" materialID="11"/><MaterialMap colorValue="12" materialID="12"/><MaterialMap colorValue="13" materialID="13"/><MaterialMap colorValue="14" materialID="14"/><MaterialMap colorValue="15" materialID="15"/><MaterialMap colorValue="16" materialID="16"/><MaterialMap colorValue="17" materialID="17"/><MaterialMap colorValue="18" materialID="18"/><MaterialMap colorValue="19" materialID="19"/><MaterialMap colorValue="20" materialID="20"/><MaterialMap colorValue="21" materialID="21"/><MaterialMap colorValue="22" materialID="22"/><MaterialMap colorValue="23" materialID="23"/><MaterialMap colorValue="24" materialID="24"/><MaterialMap colorValue="25" materialID="25"/><MaterialMap colorValue="26" materialID="26"/><MaterialMap colorValue="27" materialID="27"/><MaterialMap colorValue="28" materialID="28"/><MaterialMap colorValue="29" materialID="29"/><MaterialMap colorValue="30" materialID="30"/><MaterialMap colorValue="31" materialID="31"/><MaterialMap colorValue="32" materialID="32"/><MaterialMap colorValue="33" materialID="33"/><MaterialMap colorValue="34" materialID="34"/><MaterialMap colorValue="35" materialID="35"/><MaterialMap colorValue="36" materialID="36"/><MaterialMap colorValue="37" materialID="37"/><MaterialMap colorValue="38" materialID="38"/><MaterialMap colorValue="39" materialID="39"/><MaterialMap colorValue="40" materialID="40"/><MaterialMap colorValue="41" materialID="41"/><MaterialMap colorValue="42" materialID="42"/><MaterialMap colorValue="43" materialID="43"/><MaterialMap colorValue="44" materialID="44"/><MaterialMap colorValue="45" materialID="45"/><MaterialMap colorValue="46" materialID="46"/><MaterialMap colorValue="47" materialID="47"/><MaterialMap colorValue="48" materialID="48"/><MaterialMap colorValue="49" materialID="49"/><MaterialMap colorValue="50" materialID="50"/><MaterialMap colorValue="51" materialID="51"/><MaterialMap colorValue="52" materialID="52"/><MaterialMap colorValue="53" materialID="53"/><MaterialMap colorValue="54" materialID="54"/><MaterialMap colorValue="55" materialID="55"/><MaterialMap colorValue="56" materialID="56"/><MaterialMap colorValue="57" materialID="57"/><MaterialMap colorValue="58" materialID="58"/><MaterialMap colorValue="59" materialID="59"/><MaterialMap colorValue="60" materialID="60"/><MaterialMap colorValue="61" materialID="61"/><MaterialMap colorValue="62" materialID="62"/><MaterialMap colorValue="63" materialID="63"/><MaterialMap colorValue="64" materialID="64"/><MaterialMap colorValue="65" materialID="65"/></MaterialMapping>
		</InputFile>
	</DiscreteProblem>
	
	<DirichletBoundaries>
		<DirichletBoundaryProjector maximumDepth="5" maximumDepthFromFirstHit="5"/>
		<DirichletBoundary fixedX="true" projectionDirection="+X"/>
		<DirichletBoundary fixedY="true" projectionDirection="+Y"/>
		<DirichletBoundary fixedZ="true" projectionDirection="-Z"/>
	</DirichletBoundaries>
	
	<NeumannBoundaries>
		<NeumannBoundaryProjector maximumDepth="5" maximumDepthFromFirstHit="5"/>
		<NeumannBoundary projectionDirection="+Z" forceZ="10"/>
	</NeumannBoundaries>
	
	<ExperimentParameters>
		<Parameter name="DisableLocalProblemConfigCaching" value="false"/>
		<Parameter name="TargetResidual" value="1e-6"/>
	</ExperimentParameters>
	
	<LODGenerator numLevelsOfDetail="4"/>
	
</xml>
