# Supplementary material for: A GPU-based caching strategy for multi-material linear elastic FEM on regular grids
Source: PLoS One. 2020 Oct 30;15(10):e0240813. doi: 10.1371/journal.pone.0240813 (PMC7598514; doi:10.1371/journal.pone.0240813)
Supplement: S1 Data — (ZIP) [file pone.0240813.s001.zip › supplementary_data/README.txt]

This supplementary data contains all input data used to generate the results presented in the accompanying paper. 

The input data consists of an XML file defining the problem and the experiment parameters and an MRC image stack 
containing the input material distribution. 

The supplementary data is organized as follows:

	analytical_beam/	Contains the input data for the analytical verification of the solver's output as presented 
						in the section "Convergence Properties". 

	datasets/			Contains the three primary datasets investigated in the paper; AlSi, Dual Phase Steel and 
						Tibia. 
	
	material_tests/ 	Contains the artificially generated material distribution test data presented in the 
						section "Impact of Increasing Number of Materials"
